# Supplementary material for: From bites to barcodes: uncovering the hidden diversity of black flies (Diptera: Simuliidae) in Vietnam
Source: Parasit Vectors. 2023 Aug 7;16:266. doi: 10.1186/s13071-023-05892-0 (PMC10405495; doi:10.1186/s13071-023-05892-0)
Supplement: Supplementary file 1 — Additional file 1: Table S1. Interspecific genetic distances of 61 species (COI) based on uncorrected p-distance expressed as percentages. [file 13071_2023_5892_MOESM1_ESM.xls]

## Sheet: Sheet1
	S. asakoae	S. chaowaense	S. chaudinhense	S. confertum	S. hongthaii	S. maehongsonense	S. myanmarense	S. phulocense	S. puaense	S. rampae	S. sanchayense	S. songense	S. tamdaoense	S. vinhphucense	S. dachaisense	S. duolongum	S. lamdongense	S. longlanhense	S. ngaoense	S. siamense	S. yvonneae	S. eshimai	S. bachmaense	S. feuerborni	S. langbiangense	S. maeaiense	S. phami	S. pumatense	S. aureohirtum	S. chomthongense	S. tayense	S. sansahoense	S. atipornae	S. rudnicki	S. vietnamense	S. grossifilum	S. obliquum	S. siripoomense	S. daoense	S. lacduongense	S. laui	S. ubonae	S. nodosum	S. nakhonense	S. quinquestriatum	S. tavanense	S. taythienense	S. wangkwaiense	S. xuandai
S. asakoae	0.00 - 1.73
S. chaowaense	6.44 - 8.17	0.5
S. chaudinhense	0.25 - 1.98	6.68 - 7.67	0.00 - 0.99
S. confertum	7.43 - 10.15	3.47 - 5.69	7.43 - 9.90	0.00 - 5.45
S. hongthaii	0.00 - 9.41	1.49 - 7.43	0.25 - 8.91	3.96 - 9.41	3.47 - 8.66
S. maehongsonense	7.18 - 8.17	3.71 - 4.21	7.43 - 7.92	1.24 - 6.19	4.21 - 7.67	0
S. myanmarense	7.43 - 8.91	3.22 - 3.96	7.67 - 8.42	4.46 - 6.44	2.97 - 8.17	4.21 - 4.46	0.25 - 0.50
S. phulocense	8.42 - 9.41	4.46 - 5.45	7.92 - 9.16	0.99 - 6.93	4.70 - 8.66	5.69 - 7.67	5.69 - 6.93	0.25 - 5.20
S. puaense	7.67 - 8.66	3.47 - 3.96	7.67 - 8.42	0.74 - 5.45	3.96 - 8.17	1.49 - 1.73	4.46 - 5.20	4.95 - 6.93	0.74
S. rampae	7.92 - 8.91	5.69 - 6.19	7.43 - 8.42	6.44 - 8.17	5.94 - 7.92	8.42	6.68 - 7.18	5.69 - 5.94	8.17	0
S. sanchayense	7.67 - 8.91	1.98 - 2.48	7.67 - 8.42	3.96 - 5.45	0.00 - 8.17	4.21	2.97 - 3.22	4.70 - 6.44	3.96	5.94	0
S. songense	7.92 - 9.16	5.45 - 5.94	7.67 - 8.91	3.22 - 6.19	6.44 - 8.42	6.68 - 6.93	7.18 - 7.92	2.48 - 4.70	5.94 - 6.19	5.94 - 6.19	6.68 - 6.93	0.25
S. tamdaoense	7.43 - 8.66	3.22 - 3.71	7.67 - 8.17	4.46 - 6.19	2.97 - 7.92	4.21	0.00 - 0.25	5.94 - 6.68	4.46 - 4.95	6.93	2.97	7.43 - 7.67	-
S. vinhphucense	0.00 - 8.17	6.19 - 7.92	0.25 - 7.67	6.44 - 10.15	0.00 - 8.91	7.67 - 8.17	6.68 - 8.66	6.19 - 9.41	7.92 - 8.66	1.49 - 8.66	5.94 - 8.66	6.44 - 9.16	6.93 - 8.42	0.74 - 7.92
S. dachaisense	12.38 - 13.61	12.38 - 12.62	12.62 - 13.37	13.37 - 13.86	13.12 - 13.86	13.37 - 13.61	11.88 - 12.62	13.12 - 14.36	13.61 - 13.86	11.88 - 12.13	13.12 - 13.37	13.61 - 14.11	12.13 - 12.38	11.88 - 13.61	0.25
S. duolongum	12.62 - 13.37	12.87 - 13.12	12.87 - 13.12	13.86 - 14.60	12.62 - 14.11	13.37	13.37 - 13.61	13.37 - 14.36	14.11	12.87	13.61	13.61 - 13.86	13.37	12.62 - 13.37	7.18 - 7.43	0
S. lamdongense	11.63 - 14.36	11.14 - 12.13	11.39 - 13.37	11.14 - 12.87	10.40 - 13.12	11.88 - 13.37	11.14 - 12.62	10.15 - 12.38	11.88 - 13.61	12.13 - 13.37	10.40 - 11.63	11.14 - 12.62	11.14 - 12.38	11.63 - 13.12	12.87 - 14.11	12.38 - 13.37	0.00 - 5.45
S. longlanhense	10.64 - 11.88	10.15 - 10.40	10.89 - 11.39	10.89 - 11.88	10.64 - 11.63	11.14 - 11.39	10.64 - 11.39	9.90 - 11.14	10.89 - 11.39	11.63 - 11.88	10.64 - 10.89	11.14 - 11.63	10.89 - 11.14	10.89 - 11.63	11.88 - 12.38	12.38 - 13.12	12.62 - 14.85	0.00 - 0.74
S. ngaoense	9.65 - 10.64	8.66 - 9.41	9.65 - 10.64	10.15 - 11.63	8.91 - 10.15	10.15 - 10.40	8.91 - 9.65	10.15 - 11.63	10.40 - 10.64	11.39 - 11.88	9.90 - 10.15	10.89 - 11.63	8.91 - 9.41	9.90 - 11.39	11.39 - 12.13	12.38 - 12.62	9.16 - 11.14	10.64 - 11.39	0.00 - 0.50
S. siamense	11.88 - 12.87	11.88 - 12.62	11.63 - 12.62	12.13 - 13.61	11.88 - 12.87	12.13 - 12.62	11.88 - 13.12	12.38 - 13.12	11.88 - 12.38	11.88 - 12.62	12.13 - 12.38	12.13 - 12.87	12.13 - 12.87	11.63 - 12.62	7.92 - 8.42	8.91 - 9.16	11.14 - 12.13	11.88 - 12.62	10.40 - 11.63	0.50 - 1.24
S. yvonneae	11.88 - 14.85	12.38 - 13.12	11.88 - 14.36	12.62 - 14.85	12.13 - 14.36	12.13 - 13.61	12.38 - 13.12	12.87 - 15.35	12.87 - 13.86	13.12 - 13.37	12.87 - 13.37	12.87 - 15.35	12.38 - 12.87	12.13 - 14.11	4.95 - 8.91	7.92 - 9.90	12.13 - 13.61	12.13 - 14.11	11.14 - 12.62	1.98 - 8.91	0.00 - 9.41
S. eshimai	11.88 - 12.62	11.39 - 11.63	12.13 - 12.62	11.39 - 12.38	10.64 - 12.87	10.64 - 12.13	10.40 - 11.88	9.41 - 12.13	11.14 - 12.38	10.89 - 11.39	10.89 - 11.39	10.64 - 11.88	10.64 - 11.63	11.14 - 12.87	13.86 - 14.60	13.37 - 14.11	11.14 - 13.37	10.64 - 11.88	11.39 - 12.38	12.38 -13.12	13.37 - 15.10	1.98
S. bachmaense	16.83 - 17.57	15.10 - 15.59	16.34 - 17.08	15.10 - 15.84	14.60 - 16.83	15.59	13.37 - 13.86	14.85	16.09	14.6	14.6	15.10 - 15.35	13.61	15.10 - 16.83	16.34 - 16.58	15.35	15.84 - 16.58	16.09 - 16.58	15.10 - 15.35	15.59 - 16.09	16.34 - 16.58	14.85 - 15.10	-
S. feuerborni	16.58 - 17.57	15.35 - 15.84	16.09 - 17.08	16.09 - 16.83	14.36 - 16.83	15.84 - 16.34	14.60 - 15.59	14.60 - 16.58	15.84 - 16.34	15.10 - 15.35	15.84 - 16.34	15.10 - 15.84	14.85 - 15.35	15.59 - 16.83	16.83 - 17.57	15.84 - 16.34	15.59 - 17.82	15.84 - 16.83	14.36 - 14.85	15.10 - 15.59	15.35 - 17.57	13.61 - 14.36	2.48 - 2.97	0.25 - 0.50
S. langbiangense	14.36 - 15.59	14.11	14.11 - 15.35	14.11 - 14.60	13.61 - 14.85	13.37 - 13.86	13.86 - 14.60	12.62 - 14.60	14.36	14.11	14.11	13.61 - 13.86	13.86 - 14.36	13.37 - 15.59	14.36 - 15.10	13.37 - 13.86	12.87 - 15.84	13.86 - 14.36	11.39 - 12.38	13.86 - 14.85	14.11 - 16.58	15.10 - 15.59	9.65 - 9.90	8.17 - 8.91	0.00 - 0.50
S. maeaiense	15.35 - 17.08	14.85 - 15.10	14.85 - 16.58	14.11 - 15.84	14.60 - 16.34	14.85 - 15.59	14.36 - 15.59	13.12 - 15.35	14.85 - 16.09	13.86 - 14.11	14.60 - 15.35	13.86 - 15.59	14.60 - 15.35	14.36 - 16.34	16.83 - 17.33	14.60 - 15.35	14.85 - 17.08	14.60 - 15.84	13.37 - 14.85	14.85 - 15.10	15.10 - 17.33	14.60 - 15.35	2.48 - 3.96	1.49 - 3.47	7.43 - 8.91	0.50 - 2.48
S. phami	16.34 - 17.33	15.10 - 15.84	15.84 - 16.83	15.59 - 16.58	14.11 - 16.83	15.59 - 16.34	13.86 - 15.35	14.36 - 16.09	15.59 - 16.34	15.1	15.10 - 15.84	14.85 - 15.84	14.11 - 15.10	15.59 - 16.83	16.09 - 16.83	15.59 - 15.84	15.59 - 17.33	15.59 - 17.08	14.11 - 15.10	14.60 - 15.84	15.35 - 17.33	14.11 - 14.60	2.48 - 3.71	0.99 - 1.73	8.17 - 8.91	2.48 - 4.70	1.73
S. pumatense	15.84 - 17.57	14.85 - 15.59	15.35 - 17.08	15.35 - 16.34	13.86 - 16.83	15.10 - 16.09	13.61 - 14.85	14.11 - 15.84	15.10 - 16.34	14.60 - 14.85	14.85 - 15.35	14.60 - 15.59	13.86 - 14.60	14.60 - 17.08	15.84 - 16.83	15.35 - 15.84	15.35 - 17.33	15.35 - 16.83	13.86 - 15.35	14.36 - 16.09	15.10 - 17.33	13.86 - 14.85	2.48 - 3.47	0.99 - 2.23	7.43 - 8.66	2.48 - 4.21	0.50 - 2.48	0.00 - 2.48
S. aureohirtum	15.35 - 16.58	14.85 - 15.35	15.35 - 16.34	14.36 - 15.84	14.85 - 16.34	15.59 - 15.84	14.36 - 15.59	14.11 - 15.59	15.10 - 15.84	14.85 - 16.09	14.85 - 15.10	14.11 - 15.10	14.60 - 15.35	14.60 - 16.58	14.36 - 15.59	14.60 - 15.59	12.87 - 14.85	14.11 - 16.58	12.62 - 13.61	11.88 - 14.11	13.12 - 16.34	13.86 - 16.83	13.37 - 13.86	12.38 - 13.61	12.38 - 13.86	12.13 - 13.61	12.38 - 14.36	11.88 - 14.36	0.00 - 8.42
S. chomthongense	13.37 - 14.36	14.11 - 14.60	13.12 - 13.86	14.36 - 15.84	13.61 - 15.10	14.11 - 14.60	15.10 - 15.84	14.11 - 15.59	14.11 - 15.10	13.86 - 14.36	13.61 - 14.11	14.11 - 14.85	14.36 - 14.60	13.61 - 14.36	16.83 - 17.08	14.36 - 15.10	14.60 - 15.59	13.37 - 14.36	13.37 - 14.11	13.61 - 14.36	13.86 - 16.34	14.36 - 15.84	15.84	16.09 - 16.34	15.10 - 15.59	14.11 - 15.10	15.84 - 16.34	15.35 - 16.09	15.59 - 16.83	0.50 - 0.99
S. tayense	14.36 - 15.35	13.61 - 13.86	14.11 - 14.85	13.37 - 14.11	13.37 - 15.10	13.61 - 13.86	14.36 - 14.85	13.37 - 13.61	14.11 - 14.36	14.11	13.37 - 13.61	13.61 - 13.86	15.10 - 15.59	13.86 - 15.10	16.34 - 17.08	15.35 - 15.59	14.85 - 15.84	13.61 - 14.36	14.11 - 14.60	14.36 - 15.35	14.85 - 16.09	15.10 - 16.09	13.61 - 14.11	13.61 - 14.60	12.38 - 12.87	12.62 - 13.61	13.12 - 14.60	13.12 - 14.36	14.60 - 15.59	9.16 - 10.15	0.5
S. sansahoense	13.12 - 14.36	11.88 - 12.62	12.87 - 14.11	12.62 - 13.12	12.13 - 13.86	12.38 - 12.87	12.62 - 13.37	13.37 - 14.11	13.12 - 13.37	12.87 - 13.37	12.38 - 12.87	13.12 - 14.11	12.62 - 13.12	12.87 - 14.36	14.36 - 15.10	14.36 - 14.85	12.87 - 15.59	14.11 - 15.10	11.63 - 12.38	12.87 - 14.11	13.12 - 14.60	14.11 - 15.35	14.11 - 15.59	13.61 - 15.84	12.62 - 13.37	13.37 - 15.10	13.86 - 15.59	13.86 - 15.59	13.12 - 15.59	13.86 - 14.60	13.61 - 14.60	0.00 - 4.95
S. atipornae	14.11 - 15.35	12.87	14.11 - 14.60	14.36 - 14.60	13.37 - 14.60	14.11	13.86 - 14.11	13.86	14.36	13.12	13.61	14.11 - 14.36	13.86	13.37 - 14.60	13.86 - 14.11	13.12	13.86 - 14.85	13.37 - 13.86	12.38 - 12.87	13.37 - 13.61	12.87 - 14.36	14.36	14.11	14.36 - 14.85	13.37 - 13.86	13.37 - 13.61	14.36 - 14.85	14.11 - 14.60	13.86 - 15.35	13.12 - 13.61	12.62 - 13.12	10.64 - 11.39	-
S. rudnicki	12.87 - 14.36	11.88 - 12.62	12.62 - 13.61	13.61 - 14.11	12.87 - 13.86	13.37 - 13.61	13.61 - 14.36	13.61 - 14.11	13.61 - 13.86	13.12 - 13.37	13.61 - 13.86	13.61 - 13.86	13.86 - 14.11	12.87 - 13.86	14.36 - 14.85	14.60 - 14.85	15.35 - 18.32	14.36 - 15.10	12.13 - 12.87	14.11 - 14.36	14.11 - 14.85	14.11 - 14.36	15.59 - 15.84	14.60 - 15.10	13.61 - 13.86	13.37 - 14.85	14.60 - 14.85	14.11 - 15.59	15.84 - 16.58	12.87 - 13.86	12.87 - 13.12	10.89 - 12.13	12.13 - 12.38	0.25 - 0.50
S. vietnamense	13.12 - 14.36	13.12	12.87 - 13.61	14.36 - 14.85	13.12 - 14.11	13.61	13.37 - 13.61	13.86 - 14.11	14.36	13.86	14.11	14.11 - 14.36	13.61	13.12 - 14.36	15.84 - 16.09	15.59	15.59 - 18.32	15.35	12.87 - 13.37	15.1	14.85 - 15.35	14.36	15.35	14.36 - 14.85	13.12 - 13.61	13.12 - 14.85	14.85 - 15.35	14.36 - 15.10	16.58 - 16.83	14.11 - 14.60	14.11	11.63 - 12.13	12.38	2.97 - 3.22	-
S. grossifilum	14.11 - 14.85	13.86 - 14.11	13.86 - 14.36	14.60 - 15.35	14.11 - 15.59	14.36	14.85 - 15.10	14.85 - 15.10	14.11 - 14.36	14.6	14.36	15.35 - 15.59	14.85	14.11 - 14.60	14.60 - 14.85	15.1	15.35 - 16.83	12.62	12.38 - 12.62	13.37 - 13.86	13.86 - 14.60	14.60 - 14.85	15.59	15.35 - 15.59	13.37	14.11 - 15.10	15.35 - 15.84	14.60 - 15.84	13.61 - 14.85	13.86 - 14.36	12.38 - 12.87	12.62 - 13.37	12.87	9.41 - 9.65	10.15	0
S. obliquum	13.37 - 14.85	12.62 - 14.11	13.12 - 14.60	13.86 - 15.59	13.12 - 14.85	14.85 - 15.35	14.60 - 15.59	13.37 - 14.11	14.85 - 15.84	12.13 - 13.12	13.61 - 14.60	12.62 - 13.37	14.85 - 15.35	11.88 - 14.85	14.11 - 15.10	13.86 - 14.36	14.85 - 16.58	13.61 - 14.36	11.63 - 12.87	13.37 - 12.62	13.37 - 14.11	13.37 - 14.36	17.08 - 17.82	16.83 - 18.07	14.36 - 15.35	15.35 - 17.33	16.83 - 17.82	16.34 - 17.33	13.86 - 15.10	14.60 - 16.09	13.12 - 14.11	11.39 - 12.38	11.14 - 11.63	9.41 - 10.64	11.14 - 11.63	9.41 - 9.90	0.25 - 1.98
S. siripoomense	15.35 - 17.08	13.86 -14.85	15.10 - 16.34	13.61 - 16.58	14.36 - 15.84	15.35 - 16.09	14.36 - 15.35	13.37 - 14.11	15.59 - 16.34	12.62 - 13.12	14.60 - 15.10	13.12 - 14.11	14.60 - 15.10	12.62 - 16.58	14.60 - 15.84	14.85 - 15.59	15.35 - 16.58	14.85 - 15.59	12.62 - 14.36	12.87 - 14.11	13.61 - 14.85	13.37 - 14.85	17.33 - 17.82	16.34 - 17.57	14.60 - 15.84	15.10 - 16.83	16.34 - 17.82	15.84 - 17.57	13.61 - 14.60	15.35 - 16.34	13.37 - 13.86	10.15 - 12.13	11.88 - 12.62	11.39 - 11.88	12.13 - 12.87	12.38 - 12.62	5.45 - 6.44	0.74 - 1.98
S. daoense	12.87 - 17.08	12.38 - 15.59	13.12 - 16.58	12.38 - 17.33	12.38 - 16.34	12.62 - 17.33	12.62 - 16.83	12.87 - 16.58	12.62 - 17.33	12.87 - 16.09	12.38 - 15.84	12.62 - 16.09	12.62 - 16.58	12.62 - 16.83	14.11 - 15.84	13.37 - 16.09	14.85 - 17.82	12.87 - 15.59	11.39 - 14.60	13.86 - 16.58	12.87 - 16.83	13.61 - 16.34	15.35 - 17.82	14.85 - 17.57	13.61 - 16.34	13.86 - 17.57	14.85 - 17.57	14.36 - 17.33	14.11 - 16.34	14.85 - 17.57	13.37 - 16.34	11.39 - 14.60	10.15 - 12.38	10.40 - 14.11	10.64 - 14.60	11.14 - 13.86	8.17 - 12.38	9.65 - 12.13	0.00 - 15.10
S. lacduongense	15.35 - 16.09	14.11	14.85 - 15.59	15.10 - 15.59	14.36 - 15.35	15.59	15.10 - 15.35	14.36 - 15.35	15.84	14.85	14.85	14.60 - 14.85	15.1	15.10 - 15.59	13.37 - 13.61	14.36	15.10 - 15.59	13.86 - 14.36	12.87 - 13.37	14.6	12.38 - 15.10	14.6	16.09	15.35 - 15.84	15.10 - 15.59	15.35 - 16.34	15.59 - 15.84	14.85 - 15.59	15.35 - 16.09	16.09 - 16.34	14.36 - 14.85	13.12 - 13.61	11.39	9.90 - 10.15	10.4	11.88	8.91 - 9.41	10.89 - 11.39	1.98 - 14.11	-
S. laui	15.35 - 16.34	14.11 - 14.36	14.85 - 15.84	15.10 - 15.84	14.36 - 15.59	15.59 - 15.84	15.10 - 15.59	14.36 - 15.59	15.84 - 16.09	14.85 - 15.10	14.85 - 15.10	14.60 - 15.10	15.10 - 15.35	15.10 - 15.59	13.37 - 13.86	14.36 - 14.60	15.10 - 15.59	13.86 - 14.60	12.87 - 13.61	14.6	12.13 - 15.10	14.36 - 14.85	15.84 - 16.09	15.10 - 15.84	15.10 - 15.84	15.10 - 16.34	15.59 - 16.09	14.85 - 15.84	15.10 - 16.34	16.09 - 16.58	14.36 - 15.10	13.12 - 13.86	11.39	9.90 - 10.40	10.15 - 10.40	11.88 - 12.13	8.91 - 9.65	10.89 - 11.63	1.98 - 14.36	0.00 - 0.25	0.00 - 0.25
S. ubonae	15.35 - 16.09	14.11	14.85 - 15.59	15.10 - 15.59	14.36 - 15.35	15.59	15.10 - 15.35	14.36 - 15.35	15.84	14.85	14.85	14.60 - 14.85	15.1	15.10 - 15.59	13.37 - 13.61	14.36	15.10 - 15.59	13.86 - 14.36	12.87 - 13.37	14.6	12.38 - 15.10	14.6	16.09	15.35 - 15.84	15.10 - 15.59	15.35 - 16.34	15.59 - 15.84	14.85 - 15.59	15.35 - 16.09	16.09 - 16.34	14.36 - 14.85	13.12 - 13.61	11.39	9.90 - 10.15	10.4	11.88	8.91 - 9.41	10.89 - 11.39	1.98 - 14.11	0	0.00 - 0.25	0
S. nodosum	15.10 - 16.09	16.83 - 17.33	14.85 - 15.84	16.09 - 17.33	15.10 - 17.82	17.08 - 17.33	16.83 - 17.33	15.84 - 16.83	16.83 - 17.57	15.84 - 16.58	17.57 - 17.82	15.10 - 16.09	16.83 - 17.08	15.10 - 16.09	14.11 - 15.10	14.60 - 15.10	13.37 - 16.58	15.35 - 15.84	13.12 - 14.11	11.39 - 12.38	11.63 - 14.11	15.84 - 16.83	17.33 - 18.07	16.58 - 17.57	14.36 - 15.10	15.35 - 18.07	17.08 - 17.57	16.09 - 17.82	13.37 - 15.35	16.83 - 18.07	14.85 - 15.84	14.85 - 16.34	14.60 - 15.10	15.10 - 15.84	14.36 - 15.10	12.38 - 13.37	11.88 - 13.37	11.88 - 13.12	12.87 - 15.35	14.60 - 15.10	14.36 - 15.35	14.60 - 15.10	0.00 - 2.97
S. nakhonense	12.62 - 14.11	12.38 - 13.12	12.87 - 13.86	12.62 - 13.86	12.62 - 14.60	12.38 - 13.12	12.38 - 14.60	12.62 - 14.60	13.12 - 14.36	12.62 - 13.86	12.62 - 13.37	12.38 - 13.37	12.38 - 14.36	12.38 - 13.86	14.60 - 16.58	14.60 - 16.83	14.36 - 18.07	12.87 - 16.09	12.62 - 14.11	14.11 - 16.83	14.36 - 16.58	14.85 - 16.83	14.11 - 16.34	14.11 - 16.09	13.37 - 13.86	13.61 - 15.84	13.61 - 16.58	13.12 - 16.34	14.85 - 16.58	15.10 - 17.57	13.86 - 15.59	11.14 - 13.37	11.63 - 13.12	11.88 - 14.11	12.62 - 13.61	11.14 - 14.36	10.40 - 12.13	10.40 - 13.86	1.73 - 15.10	11.88 - 14.11	11.88 - 14.11	11.88 - 14.11	13.12 - 15.35	0.00 - 10.15
S. quinquestriatum	14.11 - 14.85	13.37	13.86 - 14.60	12.87 - 13.86	12.87 - 14.36	13.12	13.61 - 13.86	13.37 - 14.36	13.86 - 14.11	13.61	12.87	13.12 - 13.37	13.61	13.37 - 14.36	16.58 - 16.83	16.58	15.59 - 17.82	15.10 - 15.35	14.60 - 15.10	15.59 - 16.34	14.36 - 16.58	15.35 - 16.09	16.58	16.34 - 16.83	14.6	14.60 - 15.84	16.83 - 17.33	16.34 - 16.83	15.59 - 16.58	16.83 - 17.33	15.10 - 15.35	11.63 - 12.62	13.37	14.11 - 14.60	14.11	14.11	11.63 - 12.13	11.39 - 12.38	1.98 - 15.35	14.36	14.11 - 14.36	14.36	14.11 - 14.85	1.98 - 9.90	-
S. tavanense	12.62 - 13.86	12.13 - 12.62	12.38 - 13.61	12.62 - 13.61	12.62 - 13.61	11.88 - 12.87	11.39 - 13.12	12.87 - 14.36	12.87 - 14.11	13.12 - 13.37	12.62 - 13.12	12.62 - 13.37	11.39 - 12.87	12.62 - 13.86	15.35 - 15.84	15.10 - 15.59	15.35 - 17.57	14.36 - 15.10	12.87 - 14.11	15.35 - 15.84	14.36 - 16.09	15.84 - 16.83	15.59 - 16.58	14.85 - 16.83	12.87 - 14.11	13.37 - 15.59	14.85 - 16.83	14.36 - 16.34	15.10 - 16.34	16.34 - 17.57	13.86 - 15.10	11.14 - 13.12	12.38	12.38 - 13.61	12.87 - 13.61	13.12 - 13.37	10.40 - 11.88	10.15 - 12.13	1.73 - 14.36	13.12 - 13.37	13.12 - 13.61	13.12 - 13.37	13.12 - 14.11	1.24 - 9.16	1.24 - 2.72	0.74 - 1.98
S. taythienense	12.87 - 14.85	12.87 - 13.61	12.62 - 14.60	12.38 - 13.61	12.87 - 14.36	12.62 - 12.87	12.62 - 13.61	12.62 - 14.11	13.61 - 14.11	12.62 - 13.37	12.87 - 13.61	12.38 - 13.12	12.62 - 13.37	12.38 - 14.85	15.84 - 16.58	15.84 - 16.09	14.85 - 17.82	14.60 - 15.59	13.37 - 14.85	15.35 - 16.34	15.10 - 16.83	15.10 - 16.83	15.84 - 16.58	15.59 - 16.58	13.37 - 14.11	13.86 - 15.35	15.59 - 16.58	15.10 - 16.09	15.10 - 16.34	16.34 - 17.33	14.60 - 15.35	11.39 - 13.37	12.38 - 12.87	13.37 - 14.11	13.37 - 14.11	13.37 - 14.11	10.64 - 12.13	10.40 - 12.38	1.49 - 14.85	13.12 - 13.86	13.12 - 14.11	13.12 - 13.86	13.37 - 14.85	0.99 - 9.41	0.99 - 1.98	0.74 - 2.72	0.74 - 1.98
S. wangkwaiense	13.12 - 14.11	12.62 - 12.87	12.87 - 13.86	12.87 - 13.37	12.62 - 13.86	12.38 - 12.62	12.38 - 12.87	12.87 - 14.36	13.37 - 13.86	13.37 - 13.61	12.62 - 13.12	12.62 - 13.61	12.38 - 12.62	13.12 - 14.11	15.35 - 15.84	15.35 - 16.09	15.10 - 17.57	14.11 - 15.59	13.37 - 14.36	15.59 - 16.09	14.11 - 16.34	15.84 - 17.33	15.84 - 16.34	15.10 - 16.58	13.37 - 14.11	13.86 - 15.35	15.59 - 16.58	15.10 - 16.09	14.85 - 16.34	16.83 - 17.82	14.36 - 15.10	10.89 - 13.37	12.38 - 12.87	12.87 - 13.86	12.87 - 13.86	12.87 - 13.86	10.89 - 11.88	10.64 - 12.38	1.73 - 14.85	12.62 - 13.86	12.62 - 13.86	12.62 - 13.86	13.12 - 14.60	0.99 - 9.65	1.24 - 2.23	0.50 - 1.49	0.74 - 2.23	0.25 - 1.73
S. xuandai	12.87 - 14.11	12.62	13.12 - 13.37	12.62 - 13.12	12.62 - 13.61	12.38	12.38 - 12.62	13.12 - 14.11	13.37 - 13.61	13.12	12.62	12.87 - 13.12	12.38	12.87 - 13.61	15.10 - 15.35	15.84	14.85 - 17.08	14.60 - 14.85	13.37 - 13.86	15.59 - 15.84	14.60 - 16.09	15.35 - 16.34	15.59	15.35 - 15.84	13.61	14.11 - 14.85	15.35 - 15.84	14.85 - 15.35	14.85 - 15.59	16.58 - 17.08	13.86 - 14.11	11.14 - 12.13	11.88	13.12 - 13.61	13.61	13.37	10.64 - 11.14	10.64 - 11.88	1.98 - 13.61	12.62	12.62 - 12.87	12.62	13.86 - 14.36	0.25 - 8.42	2.48	1.49 - 1.73	1.24 - 2.48	1.49 - 1.73	-
S. congi	14.60 - 15.84	12.38 - 12.87	15.10 - 15.35	13.12 - 14.36	13.12 - 15.35	12.62	13.37 - 13.86	13.37 - 14.60	13.37 - 13.61	13.86	13.12	13.86 - 14.11	13.61	13.61 - 15.35	13.61 - 13.86	15.35	15.35 - 16.34	14.6	14.11 - 14.36	14.11 - 14.36	13.86 - 14.36	15.10 - 15.59	15.59	14.60 - 15.10	13.12	14.36 - 15.10	14.85	14.11 - 14.60	14.11 - 15.59	15.10 - 15.59	14.36	10.89 - 11.88	12.62	11.63 - 11.88	13.12	13.61	10.89 - 11.39	11.14 - 11.88	10.89 - 13.61	12.38	12.38	12.38	14.36 - 15.10	12.87 - 13.86	14.36	13.12 - 13.61	13.61 - 13.86	12.87 - 13.86	12.87
S. doipuiense	13.86 - 16.58	12.38 - 13.37	13.61 - 16.09	12.87 - 15.10	12.38 - 16.09	13.12 - 14.11	12.87 - 14.36	12.13 - 15.10	13.12 - 14.60	12.62 - 14.36	12.38 - 14.11	12.87 - 14.85	13.12 - 14.11	11.88 - 16.09	12.87 - 16.09	14.85 - 15.59	14.11 - 17.82	13.61 - 15.35	12.62 - 14.85	13.37 - 15.84	13.61 - 16.09	14.36 - 17.33	15.35 - 16.58	14.36 - 16.34	12.13 - 14.11	14.11 - 15.84	14.36 - 16.34	14.11 - 16.09	14.11 - 17.57	13.86 - 15.59	13.37 - 15.35	11.14 - 13.12	12.62 - 13.86	11.63 - 13.37	12.87 - 13.86	13.12 - 14.36	10.40 - 12.62	10.40 - 12.87	10.15 - 15.10	12.13 - 13.86	12.13 - 14.11	12.13 - 13.86	14.11 - 16.09	12.87 - 15.84	13.61 - 15.10	13.12 - 14.36	13.12 - 14.85	13.12 - 14.85	13.37 - 14.11
S. lowi	13.12 - 14.36	12.13	13.12 - 13.61	13.12 - 13.37	12.38 - 13.61	12.87	12.87 - 13.37	13.37 - 13.61	13.37	13.37	12.38	13.12 - 13.37	13.12	13.12 - 13.86	12.87 - 13.12	15.1	14.85 - 15.35	13.37 - 13.86	12.87 - 13.37	12.87 - 13.12	12.13 - 13.37	16.34 - 16.58	15.59	15.59 - 16.09	12.62 - 13.12	15.35 - 15.84	15.10 - 15.84	14.60 - 15.35	14.60 - 15.84	15.59 - 16.09	11.63	10.89 - 11.39	11.39	10.89 - 11.14	12.13	12.62	9.16 - 9.90	10.15 - 10.89	10.64 - 12.62	11.14	11.14 - 11.39	11.14	12.62 - 13.37	11.88 - 12.87	13.61	12.38 - 12.62	12.87 - 13.37	12.38 - 13.12	11.88
S. rosliramlii	14.36 - 16.58	12.62 - 14.11	13.86 - 16.34	12.38 - 15.59	12.87 - 16.09	12.87 - 13.86	13.12 - 14.60	12.62 - 15.35	13.12 - 14.85	13.12 - 14.60	12.87 - 13.86	13.37 - 14.85	13.37 - 14.36	12.38 - 16.34	13.37 - 16.34	15.10 - 17.08	14.60 - 17.33	13.86 - 14.85	12.87 - 14.85	14.36 - 16.09	13.86 - 16.34	13.86 - 17.08	14.85 - 15.84	13.86 - 15.35	12.13 - 13.61	13.61 - 15.10	13.37 - 15.10	13.12 - 14.85	14.11 - 16.83	13.86 - 14.85	13.61 - 14.60	10.40 - 14.11	12.38 - 13.61	11.39 - 13.12	12.62 - 14.11	12.87 - 14.60	9.90 - 12.62	10.40 - 12.87	10.40 - 15.10	12.13 - 12.87	12.13 - 13.12	12.13 - 12.87	14.11 - 16.58	12.62 - 15.59	14.11 - 16.09	12.62 - 15.35	12.62 - 15.10	12.62 - 15.35	12.62 - 14.36
S. sapaense	12.87 - 14.36	11.88 - 12.13	12.87 - 13.61	12.87 - 13.37	12.13 - 13.61	12.62 - 12.87	12.62 - 13.37	13.12 - 13.61	13.12 - 13.37	13.12 - 13.37	12.13 - 12.38	12.87 - 13.37	12.87 - 13.12	12.87 - 13.86	12.87 - 13.37	14.85 - 15.10	14.85 - 15.35	13.37 - 14.11	12.62 - 13.37	12.87 - 13.37	12.13 - 13.61	16.34 - 16.58	15.10 - 15.35	15.10 - 15.84	12.13 - 12.87	14.85 - 15.59	14.60 - 15.59	14.11 - 15.10	14.36 - 15.59	15.59 - 16.34	11.39 - 11.63	10.64 - 11.39	11.39 - 11.63	10.64 - 11.14	11.88 - 12.13	12.38 - 12.62	9.41 - 10.40	10.40 - 11.63	10.89 - 13.12	11.39 - 11.63	11.39 - 11.88	11.39 - 11.63	12.62 - 13.86	11.63 - 12.87	13.37 - 13.61	12.13 - 12.62	12.62 - 13.37	12.13 - 13.12	11.63 - 11.88
S. suoivangense	13.61 - 15.10	13.12 - 13.37	13.37 - 14.85	14.11 - 15.10	13.12 - 14.60	14.36 - 15.10	14.36 - 15.59	13.37 - 14.60	14.36 - 15.35	13.12 - 13.61	13.12 - 13.61	13.61 - 14.60	14.36 - 15.35	12.87 - 15.10	15.10 - 15.59	13.37 - 13.61	14.60 - 16.34	14.36 - 15.35	11.63 - 12.87	13.86 - 14.36	13.37 - 15.10	15.59 - 16.34	15.59 - 16.83	15.59 - 17.33	13.12 - 14.85	13.86 - 16.34	15.59 - 16.83	14.60 - 16.83	14.60 - 17.33	15.59 - 16.34	14.11 - 15.10	11.14 - 12.87	10.40 - 11.39	10.64 - 12.38	10.89 - 12.87	11.63 - 12.38	8.66 - 9.41	9.65 - 10.89	7.92 - 12.38	8.66 - 9.41	8.66 - 9.65	8.66 - 9.41	12.62 - 14.36	9.65 - 12.87	11.63 - 12.13	11.14 - 12.13	11.14 - 12.13	11.14 - 12.13	11.39 - 11.63
S. tani	13.61 - 16.09	12.62 - 14.60	13.61 - 15.84	13.12 - 16.34	12.87 - 15.59	13.86 - 16.34	13.12 - 16.34	12.87 - 15.59	14.11 - 16.58	12.87 - 14.11	12.87 - 14.85	13.37 - 15.35	13.37 - 16.09	12.87 - 16.09	14.85 - 16.09	13.37 - 14.60	14.11 - 17.08	14.36 - 17.08	11.88 - 13.61	13.86 - 15.59	13.12 - 16.34	14.60 - 17.08	14.85 - 17.33	14.85 - 18.32	14.11 - 15.59	13.61 - 17.33	14.85 - 17.82	14.60 - 17.82	14.11 - 18.07	14.85 - 17.08	12.38 - 16.09	10.15 - 13.61	10.64 - 12.62	9.90 - 12.87	11.63 - 13.12	11.88 - 13.61	8.17 - 10.15	8.66 - 11.14	8.17 - 12.87	8.91 - 10.64	8.91 - 10.89	8.91 - 10.64	13.37 - 14.85	10.15 - 13.61	11.14 - 12.87	10.40 - 12.87	10.64 - 12.62	10.64 - 13.12	10.89 - 12.38
S. tenebrosum	14.36 - 15.59	13.12 - 13.61	13.86 - 15.10	12.87 - 15.35	12.87 - 15.10	13.37 - 13.86	13.37 - 14.36	12.62 - 15.10	13.61 - 14.36	13.37 - 14.11	12.87 - 13.61	13.61 - 14.60	13.61 - 14.11	12.62 - 15.35	13.37 - 13.86	15.59 - 16.34	14.36 - 16.09	14.11 - 14.36	13.12 - 14.11	14.36 - 15.10	14.11 - 14.85	14.85 - 15.59	15.84 - 16.09	14.36 - 15.59	11.63 - 12.38	13.61 - 15.35	14.36 - 15.59	13.61 - 15.10	14.60 - 16.58	14.60 - 15.35	14.60 - 15.35	11.39 - 12.62	13.12 - 13.61	12.38 - 13.37	12.87 - 13.61	13.37 - 13.86	10.89 - 12.13	10.89 - 12.38	10.40 - 13.86	12.13 - 12.38	12.13 - 12.62	12.13 - 12.38	13.86 - 15.10	12.87 - 14.36	14.11 - 14.85	12.62 - 14.11	12.62 - 14.11	12.62 - 14.11	12.87 - 13.12
S. xuandei	13.37 - 15.35	12.62 - 14.11	13.37 - 14.85	14.36 - 14.85	13.12 - 15.35	14.60 - 14.85	14.36 - 15.59	13.61 - 14.60	14.60 - 15.10	13.12 - 13.86	13.12 - 13.86	13.86 - 14.60	14.36 - 15.35	12.87 - 14.85	14.85 - 15.84	13.37 - 14.36	14.85 - 15.59	14.85 - 15.59	11.14 - 13.37	13.61 - 14.36	13.12 - 14.60	15.59 - 16.58	16.09 - 16.58	16.09 - 17.08	13.61 - 14.85	14.36 - 16.09	16.09 - 16.83	15.10 - 16.58	15.35 - 17.08	15.35 - 16.09	13.86 - 14.85	11.39 - 12.62	11.14 - 11.63	11.14 - 11.63	11.39 - 12.13	11.88 - 12.62	8.42 - 9.65	9.65 - 10.40	7.92 - 11.88	8.91 - 9.41	8.91 - 9.65	8.91 - 9.41	12.62 - 14.36	10.15 - 12.87	11.14 - 11.88	10.89 - 11.88	10.64 - 11.88	10.89 - 11.88	10.89 - 11.63
S. yuphae	12.87 - 14.11	11.88	12.87 - 13.37	12.87 - 13.12	12.13 - 13.37	12.62	12.62 - 13.12	13.12 - 13.37	13.12	13.12	12.13	12.87 - 13.12	12.87	12.87 - 13.61	12.87 - 13.37	15.10 - 15.35	14.85 - 15.35	13.61 - 14.36	12.62 - 13.37	12.87 - 13.37	12.13 - 13.61	16.34 - 16.83	15.35 - 15.59	15.35 - 16.09	12.38 - 13.12	15.10 - 15.84	14.85 - 15.84	14.36 - 15.35	14.36 - 15.84	15.59 - 16.34	11.39 - 11.63	10.64 - 11.39	11.39 - 11.63	10.64 - 10.89	11.88	12.38 - 12.62	9.16 - 10.15	10.40 - 11.14	10.64 - 12.87	11.14 - 11.39	11.14 - 11.63	11.14 - 11.39	12.62 - 13.61	11.39 - 12.87	13.12 - 13.37	11.88 - 12.38	12.38 - 13.12	11.88 - 12.87	11.39 - 11.63
S. chamlongi	16.58 - 18.56	15.10 - 15.35	16.58 - 18.32	15.10 - 16.58	15.59 - 17.82	15.84 - 16.34	15.35 - 16.34	14.60 - 16.34	16.58	13.37 - 15.10	15.59 - 16.09	14.85 - 16.09	15.35 - 16.34	14.11 - 18.56	14.36 - 14.60	12.87 - 13.37	14.60 - 16.58	16.09 - 17.82	12.62 - 13.86	13.61 - 14.85	12.38 - 15.10	13.37 - 16.09	16.58 - 17.33	15.35 - 16.83	14.85 - 16.09	15.35 - 16.58	16.09 - 17.08	15.84 - 17.08	15.35 - 18.07	14.85 - 16.34	13.61 - 14.11	11.88 - 12.87	11.39 - 11.88	10.89 - 12.38	11.63 - 12.13	11.88 - 12.38	9.65 - 10.89	9.90 - 11.14	11.39 - 14.11	12.13 - 12.87	11.88 - 13.12	12.13 - 12.87	13.86 - 15.35	12.38 - 14.36	13.61 - 13.86	13.12 - 14.11	13.12 - 13.86	12.87 - 14.11	12.87 - 13.37
S. phuluense	14.85 - 17.33	13.61 - 15.35	14.60 - 17.33	13.61 - 16.58	13.37 - 16.83	14.36 - 16.34	14.36 - 16.34	13.12 - 14.85	14.60 - 16.58	12.87 - 13.37	13.37 - 15.59	13.86 - 15.10	14.36 - 16.34	12.62 - 17.33	13.61 - 14.60	12.13 - 12.87	13.12 - 15.59	15.10 - 16.09	11.88 - 13.12	12.87 - 13.86	12.38 - 14.60	12.87 - 13.86	15.84 - 16.83	15.10 - 16.09	13.37 - 15.35	14.11 - 15.84	14.85 - 16.58	14.60 - 16.83	13.61 - 16.34	15.10 - 16.34	11.88 - 14.11	11.63 - 12.87	10.64 - 11.39	11.39 - 12.38	11.39 - 12.38	11.14 - 12.38	8.91 - 10.40	9.41 - 10.40	10.40 - 14.11	11.39 - 12.13	11.39 - 12.13	11.39 - 12.13	12.38 - 14.85	11.63 - 14.11	12.87 - 14.11	12.13 - 14.11	12.13 - 13.86	12.13 - 14.11	11.63 - 13.37
[truncated: 12 more columns]
