# Supplementary material for: From bites to barcodes: uncovering the hidden diversity of black flies (Diptera: Simuliidae) in Vietnam
Source: Parasit Vectors. 2023 Aug 7;16:266. doi: 10.1186/s13071-023-05892-0 (PMC10405495; doi:10.1186/s13071-023-05892-0)
Supplement: Supplementary file 2 — Additional file 2: Table S2. Intra- and interspecific genetic distances of eight members in the S. asakoae species-group (COI + BZF) based on uncorrected p-distance expressed as percentages. [file 13071_2023_5892_MOESM2_ESM.xls]

## Sheet: Sheet1
	S. asakoae	S. chaudinhense	S. confertum	S. hongthaii	S. phulocense	S. sanchayense	S. tamdaoense	S. vinhphucense
S. asakoae (n = 4)	0.85 - 1.60
S. chaudinhense (n = 4)	1.03 - 1.88	0.56 - 1.31
S. confertum (n = 3)	4.51 - 6.29	4.51 - 6.01	0.19 - 3.94
S. hongthaii (n = 4)	1.31 - 6.48	1.22 - 6.57	2.44 - 6.38	2.63 - 6.76
S. phulocense (n = 2)	5.54 - 6.10	5.73 - 6.20	1.22 - 4.69	3.94 - 6.38	3.85
S. sanchayense (n = 4)	5.26 - 5.92	5.07 - 5.73	2.35 - 4.23	0.56 - 6.10	3.38 - 4.69	0.19 - 0.66
S. tamdaoense (n = 1)	5.63 - 6.01	5.45 - 5.82	3.00 - 4.69	2.35 - 6.20	3.85 - 4.69	1.78 - 2.25	-
S. vinhphucense (n = 2)	1.03 - 6.20	0.28 - 6.38	4.41 - 6.10	1.31 - 6.57	5.35 - 5.82	4.98 - 5.35	5.35 - 5.82	6.01
